# Supplementary material for: Comparative Efficacy of Platelet-Rich Fibrin, Freeze-Dried Bone Allograft, or Spontaneous Healing for Alveolar Ridge Preservation: Systematic Review and Meta-Analysis
Source: Bioengineering (Basel). 2025 Nov 16;12(11):1253. doi: 10.3390/bioengineering12111253 (PMC12650340; doi:10.3390/bioengineering12111253)
Supplement: Supplementary file 1 [file bioengineering-12-01253-s001.zip]

Archive with 3 entries (2 files):
- bioengineering-3929186-supplementary/
- bioengineering-3929186-supplementary/Supplemental Table - S1.pdf
- bioengineering-3929186-supplementary/Supplemental Table - S2.pdf
